# Supplementary material for: Temperature Stable Piezoelectric Imprint of Epitaxial Grown PZT for Zero-Bias Driving MEMS Actuator Operation
Source: Micromachines (Basel). 2022 Oct 10;13(10):1705. doi: 10.3390/mi13101705 (PMC9606857; doi:10.3390/mi13101705)
Supplement: Supplementary file 1 [file micromachines-13-01705-s001.zip]

Archive with 1 entries (1 files):
- micromachines-1922326-supplementary.pdf
